# Supplementary material for: Energy finance strategy and governance nexus with economic growth: Results from emerging economies
Source: PLoS One. 2024 Dec 5;19(12):e0314286. doi: 10.1371/journal.pone.0314286 (PMC11620459; doi:10.1371/journal.pone.0314286)
Supplement: S1 File — (XLSX) [file pone.0314286.s001.xlsx]

## Sheet: Sheet1
cid	Country	Year	EGR	FFEC	RNEC	GGOV	M1	M2	FDI	FDEV	CO2	IFR
1	Brazil	2000	3.39485	57.3405	43.8616	50.8197	2914.03	2229.03	2.15045	40.8522	1.68358	6.92671
1	Brazil	2001	0.338098	57.2887	44.0973	49.7268	2848.78	2192.82	3.34089	29.5323	1.71252	3.19508
1	Brazil	2002	0.467938	58.2321	42.764	59.0164	3436.65	2523.78	4.73377	29.8269	1.74456	4.85845
1	Brazil	2003	4.38795	58.9497	41.4361	56.2162	3313.93	2329.38	5.03392	31.141	1.78883	7.04414
1	Brazil	2004	1.3899	57.154	42.9715	59.4595	3398.35	2555.06	4.14759	29.004	1.80343	6.84036
1	Brazil	2005	3.05346	54.6413	45.2484	53.7313	2935.95	2431.26	3.25358	29.6451	1.76721	8.45016
1	Brazil	2006	1.14083	54.6982	45.3203	50.4902	2761.72	2288.23	1.8134	27.6857	1.70151	14.7149
1	Brazil	2007	5.75996	54.2523	46.2706	40.9756	2223.02	1895.97	2.71353	29.3728	1.77581	6.59719
1	Brazil	2008	3.20213	53.4229	46.824	45.6311	2437.74	2136.63	1.73389	31.8398	1.77572	6.86954
1	Brazil	2009	3.96199	52.6606	47.3349	51.4563	2709.72	2435.68	1.75313	35.4252	1.77491	4.18357
1	Brazil	2010	6.06987	52.5695	47.1814	51.1962	2691.36	2415.51	3.19083	40.6909	1.84884	3.64127
1	Brazil	2011	5.0942	51.3185	49.0385	53.5885	2750.08	2627.9	2.99061	45.7823	1.93803	5.67859
1	Brazil	2012	-0.125812	53.4879	46.9242	49.2891	2636.37	2312.85	1.88848	47.4943	1.80946	4.88803
1	Brazil	2013	7.52823	54.5687	45.3433	50.237	2741.37	2277.91	3.73001	52.7647	2.0322	5.03873
1	Brazil	2014	3.97442	56.5489	43.5511	51.1848	2894.45	2229.16	3.91518	58.0785	2.11184	6.63645
1	Brazil	2015	1.92118	58.0181	42.4313	47.1154	2733.54	1999.17	3.75496	62.5193	2.26688	5.4035
1	Brazil	2016	3.00482	59.1075	41.8292	45.7143	2702.06	1912.19	3.04151	64.2306	2.40186	6.20431
1	Brazil	2017	0.503956	54.5705	43.7406	43.8095	2390.71	1916.25	3.57135	66.0285	2.49936	6.32904
1	Brazil	2018	-3.54576	54.4613	45.5767	40	2178.45	1823.07	3.59215	66.8297	2.34737	9.0299
1	Brazil	2019	-3.27592	54.3521	45.4364	33.3333	1811.74	1514.55	4.13738	62.194	2.1435	8.73914
1	Brazil	2020	1.32287	54.2429	47.0617	41.9048	2273.04	1972.11	3.33826	59.4843	2.16442	3.44637
1	Brazil	2021	1.78367	54.1337	47.5099	34.7619	1881.79	1651.54	4.07749	60.2183	2.04187	3.66485
1	Brazil	2022	1.41115	54.0245	48.2524	33.8095	1826.54	1631.39	3.68375	62.6388	1.9504	3.73298
1	Brazil	2023	1.41115	54.0245	48.2524	33.8095	1826.54	1631.39	3.68375	62.6388	1.9504	3.73298
2	Russia	2000	-4.05905	92.1154	3.58503	30.6604	2824.29	109.918	2.61545	70.188	1.86085	3.21177
2	Russia	2001	1.39992	91.3094	3.82085	37.7049	3442.81	144.065	1.20136	14.2121	9.64781	14.7613
2	Russia	2002	-5.29996	91.1264	3.4964	26.2295	2390.2	91.7089	1.01912	15.2182	9.60589	27.6857
2	Russia	2003	6.39991	90.8861	3.6208	27.8689	2532.89	100.908	1.66228	15.9821	9.89133	85.7465
2	Russia	2004	10.0001	90.7528	3.4585	44.3243	4022.56	153.296	1.03116	16.0121	10.1605	20.7988
2	Russia	2005	5.10005	90.9155	3.2794	38.9189	3538.33	127.631	0.928663	16.8378	10.2108	21.477
2	Russia	2006	4.69999	90.6904	3.5536	40.2985	3654.69	143.205	1.00554	17.9724	10.266	15.7887
2	Russia	2007	7.29995	90.6885	3.6142	36.2745	3289.68	131.103	1.84238	21.2436	10.5234	13.6633
2	Russia	2008	7.19995	90.6215	3.4831	38.5366	3492.24	134.227	2.60619	24.3164	10.6486	10.8886
2	Russia	2009	6.39997	90.5498	3.6684	42.233	3824.19	154.928	2.0298	25.9225	10.6665	12.6853
2	Russia	2010	8.20007	90.9476	3.307	41.7476	3796.84	138.059	3.79772	30.9419	11.1157	9.66865
2	Russia	2011	8.49998	90.1626	3.5988	38.2775	3451.2	137.753	4.29895	37.7836	11.1446	9.0073
2	Russia	2012	5.19997	90.5297	3.342	33.0144	2988.78	110.334	4.5027	41.554	11.3011	14.1108
2	Russia	2013	-7.79999	90.9083	3.2271	31.7536	2886.66	102.472	2.99213	45.2609	10.4715	11.6473
2	Russia	2014	4.5	90.8658	3.2443	36.4929	3315.96	118.394	2.83083	42.84	11.0827	6.84939
2	Russia	2015	4.30003	89.5118	3.6068	38.3886	3436.24	138.46	2.69236	41.6986	11.624	8.44046
2	Russia	2016	4.02409	92.1429	3.2961	46.1538	4252.75	152.128	2.2908	43.914	11.6399	5.07474
2	Russia	2017	1.75542	90.9895	3.2003	41.4286	3769.56	132.584	3.0194	48.0248	11.3167	6.75371
2	Russia	2018	0.736267	91.0487	3.3572	39.5238	3598.59	132.689	1.06988	54.8323	11.1727	7.82341
2	Russia	2019	-1.97272	91.108	3.2476	45.2381	4121.55	146.915	0.502608	55.952	10.8089	15.5344
2	Russia	2020	0.19369	91.1672	3.1805	49.0476	4471.53	155.996	2.5485	53.1025	10.606	7.04245
2	Russia	2021	1.82579	91.2264	3.20117	52.8571	4821.97	169.205	1.81409	52.0766	10.7766	3.68333
2	Russia	2022	2.80725	91.2857	3.18278	49.5238	4520.81	157.623	0.530061	51.2433	11.1266	2.8783
2	Russia	2023	2.80725	91.2857	3.18278	49.5238	4520.81	157.623	0.530061	51.2433	11.1266	2.8783
3	India	2000	2.03298	62.0158	52.7123	43.3333	2687.35	2284.2	1.89486	52.7379	10.7338	4.47037
3	India	2001	-2.95127	63.4604	51.7173	25.9434	1646.38	1341.72	0.63895	59.9683	10.6669	3.38166
3	India	2002	4.04982	63.7274	51.5537	54.0984	3447.55	2788.97	0.860209	23.5553	0.820741	7.16425
3	India	2003	6.18442	63.648	51.8585	51.3661	3269.35	2663.77	0.625286	23.6777	0.82378	13.2308
3	India	2004	8.84576	64.3292	50.8081	48.6339	3128.58	2471	0.472645	25.4229	0.870943	4.66982
3	India	2005	3.84099	64.5192	50.8298	50.8108	3278.27	2582.7	0.765213	28.3396	0.889828	4.00944
3	India	2006	4.82397	65.5837	50.0728	54.0541	3545.07	2706.64	1.05638	28.6194	0.88733	3.77929
3	India	2007	3.80398	65.9898	48.5324	50.7463	3348.74	2462.84	1.01157	32.3065	0.903242	4.29715
3	India	2008	7.86038	66.8057	46.0632	52.451	3504.02	2416.06	0.605889	31.6263	0.913962	3.80586
3	India	2009	7.92294	67.8834	44.9034	53.1707	3609.41	2387.55	0.765601	36.1918	0.962436	3.76725
3	India	2010	7.92343	69.0051	43.4051	57.767	3986.22	2507.38	0.886101	40.068	0.9914	4.24634
3	India	2011	8.06073	71.1435	42.1075	56.7961	4040.67	2391.54	2.13017	43.6278	1.04184	5.79652
3	India	2012	7.66082	71.4047	41.1128	56.4593	4031.46	2321.2	2.0734	45.6278	1.12922	6.37288
3	India	2013	3.0867	71.4717	40.5772	56.9378	4069.44	2310.38	3.62052	49.5594	1.1859	8.34927
3	India	2014	7.86189	72.4191	39.3461	56.872	4118.62	2237.69	2.65159	48.1244	1.28808	10.8824
3	India	2015	8.49758	72.2855	38.1829	50.7109	3665.66	1936.29	1.63503	50.5554	1.34921	11.9894
3	India	2016	5.24132	73.577	36.0538	48.8152	3591.67	1759.97	2.00207	51.2892	1.40832	8.85836
3	India	2017	5.45639	74.7646	34.3959	45.1923	3378.79	1554.43	1.31293	51.8885	1.50782	9.31245
3	India	2018	6.38611	75.5948	33.5629	55.7143	4211.71	1869.93	1.51628	52.3857	1.53556	11.0637
3	India	2019	7.41023	76.425	32.2121	55.7143	4257.97	1794.67	1.69566	51.8822	1.64933	6.6495
3	India	2020	7.99625	77.2552	31.6892	55.2381	4267.43	1750.45	2.09212	51.8675	1.6412	4.90697
3	India	2021	8.25631	78.0854	29.72	63.3333	4945.41	1882.26	1.93736	49.1012	1.64836	4.94822
3	India	2022	6.79538	78.9156	28.3841	59.0476	4659.78	1676.02	1.50732	48.794	1.71919	3.32817
3	India	2023	6.79538	78.9156	28.3841	59.0476	4659.78	1676.02	1.50732	48.794	1.71919	3.32817
4	China	2000	6.53299	78.994	29.7399	65.7143	5191.04	1954.34	1.55926	50.372	1.79983	3.94507
4	China	2001	4.04155	79.4	30.506	60.9524	4839.62	1859.42	1.76313	50.1256	1.87392	3.72328
4	China	2002	-7.25175	79.8414	29.603	63.2075	5046.58	1871.13	2.41941	54.8046	1.94966	6.62344
4	China	2003	9.23678	80.1974	28.335	43.1694	3462.07	1223.2	4.72533	96.7258	2.54346	2.78647
4	China	2004	7.84595	81.2021	26.9784	50.2732	4082.29	1356.29	4.43558	105.193	2.60249	-0.773186
4	China	2005	7.66165	83.2298	23.8415	50.8197	4229.71	1211.62	3.749	110.384	2.51386	-1.40147
4	China	2006	8.49009	84.7965	20.1608	52.4324	4446.08	1057.08	3.47508	111.123	2.64848	0.347811
4	China	2007	8.33573	85.8727	17.4408	52.4324	4502.52	914.464	3.513	110.045	2.77293	0.719126
4	China	2008	9.13363	86.8283	16.3851	53.2338	4622.21	872.242	3.6091	117.499	2.97433	-0.731971
4	China	2009	10.038	87.4079	14.8837	51.4706	4498.93	766.073	3.4874	125.671	3.42541	1.1276
4	China	2010	10.1136	87.2241	14.1378	56.5854	4935.6	799.993	3.48364	118.636	3.9518	3.82464
4	China	2011	11.3946	87.6357	13.4319	58.2524	5104.99	782.441	4.55425	111.843	4.46347	1.77641
4	China	2012	12.721	88.2552	12.2613	59.2233	5226.76	726.155	4.50858	109.158	4.90603	1.64943
4	China	2013	14.2309	88.8984	11.3382	58.3732	5189.28	661.847	4.40096	105.788	5.30259	4.81677
4	China	2014	9.65068	88.4192	11.5367	58.8517	5203.62	678.954	3.73363	102.004	5.43161	5.92525
4	China	2015	9.39873	88.2375	11.522	58.7678	5185.52	677.122	2.56889	124.408	5.79534	-0.728165
4	China	2016	10.6359	87.6704	12.0614	56.872	4986	685.956	4.00356	126.579	6.33217	3.17532
4	China	2017	9.55083	88.4353	12.2453	55.9242	4945.67	684.808	3.70883	123.096	6.89815	5.5539
4	China	2018	7.86374	88.532	12.5897	66.8269	5916.32	841.331	2.82709	128.923	7.03979	2.61952
4	China	2019	7.76615	88.6286	12.8636	67.1429	5950.78	863.699	3.03988	134.319	7.28902	2.62105
4	China	2020	7.42576	88.7253	13.1238	66.6667	5915.02	874.92	2.55923	140.237	7.21279	1.92164
4	China	2021	7.04133	88.822	13.433	67.619	6006.06	908.323	2.19218	152.594	7.12422	1.43702
4	China	2022	6.84876	88.9186	13.7239	68.5714	6097.28	941.067	1.55564	156.23	7.0719	2
4	China	2023	6.84876	88.9186	13.7239	68.5714	6097.28	941.067	1.55564	156.23	7.0719	2
5	SouthAfrica	2000	6.9472	84.4571	17.2725	70.9524	5992.43	1225.52	1.34913	154.895	7.17495	1.59314
5	SouthAfrica	2001	6.74977	84.6527	18.2213	73.3333	6207.87	1336.23	1.69391	157.812	7.35226	2.07479
5	SouthAfrica	2002	5.94971	84.2434	16.2559	75.7143	6378.43	1230.8	1.31072	165.39	7.21923	2.89923
5	SouthAfrica	2003	2.34751	85.6781	15.6298	68.3962	5860.06	1069.02	1.44318	182.433	7.22352	2.41942
5	SouthAfrica	2004	2.6	84.8983	13.8959	83.0601	7051.67	1154.19	2.25507	102.365	6.72103	8.59778
5	SouthAfrica	2005	0.5	86.0233	13.0631	72.6776	6251.97	949.395	0.359739	103.719	6.78788	6.88055
5	SouthAfrica	2006	2.4	86.9948	12.3071	74.3169	6465.19	914.626	0.99219	118.174	6.28054	5.18149
5	SouthAfrica	2007	4.2	87.1567	10.9924	72.973	6360.09	802.148	0.638425	117.095	6.33188	5.33895
5	SouthAfrica	2008	2.7	87.1138	10.7574	71.8919	6262.78	773.37	5.36836	121.07	7.03513	5.7019
5	SouthAfrica	2009	3.70037	87.7175	10.3748	70.6468	6196.95	732.946	1.14635	97.3174	7.18122	9.49471
5	SouthAfrica	2010	2.94908	88.1487	11.5639	70.098	6179.05	810.607	0.39749	102.768	7.55813	5.67942
5	SouthAfrica	2011	4.55456	87.6757	10.9875	63.9024	5602.69	702.128	0.2742	112.821	8.03462	-0.69203
5	SouthAfrica	2012	5.27705	87.4612	11.7877	62.1359	5434.48	732.44	2.25781	122.283	7.88712	2.06285
5	SouthAfrica	2013	5.60381	87.0396	11.3718	65.534	5704.05	745.239	0.205124	139.007	7.82768	3.24391
5	SouthAfrica	2014	5.36047	87.1552	10.6075	63.6364	5546.24	675.023	1.97757	142.422	8.08025	6.17781
5	SouthAfrica	2015	3.19104	86.5753	9.782	62.6794	5426.49	613.13	3.12686	125.956	8.56899	10.0746
5	SouthAfrica	2016	-1.53809	86.7914	9.9081	61.6114	5347.34	610.452	2.31218	121.095	8.00404	7.21531
5	SouthAfrica	2017	3.03973	86.3241	10.2917	60.6635	5236.72	624.331	0.884902	124.895	8.30018	4.08973
5	SouthAfrica	2018	3.16856	86.0892	10.7053	63.0332	5426.47	674.789	0.903377	118.719	7.86712	4.99927
5	SouthAfrica	2019	2.39623	85.8542	10.2254	59.6154	5118.23	609.591	1.06492	125.171	8.07663	5.72466
5	SouthAfrica	2020	2.48547	85.6193	10.3433	56.1905	4810.99	581.195	2.05358	126.981	8.13733	5.78447
5	SouthAfrica	2021	1.41383	85.3843	10.536	57.1429	4879.1	602.057	1.51933	128.85	8.21316	6.12984
5	SouthAfrica	2022	1.32186	85.1494	10.6164	56.1905	4784.58	596.541	0.438736	125.882	7.6712	4.54064
5	SouthAfrica	2023	1.32186	85.1494	10.6164	56.1905	4784.58	596.541	0.438736	125.882	7.6712	4.54064
